# Supplementary material for: On variants and vaccines: The effectiveness of Covid-19 monoclonal antibody therapy during two distinct periods in the pandemic
Source: PLoS One. 2022 Dec 1;17(12):e0278394. doi: 10.1371/journal.pone.0278394 (PMC9714735; doi:10.1371/journal.pone.0278394)
Supplement: S1 Table — Eligible patients >18 years old with positive SARS-CoV2 PCR <7 days. (CSV) [file pone.0278394.s008.csv]

Point	Criteria*
3	>65 years-old
3	BMI >35
2	Chronic Kidney Disease
2	Diabetes Mellitus
2	Immunosuppressed status
1.5	Cardiovascular Disease
1.5	Chronic Lung Disease
1.5	Hypertension
1	Area Deprivation Index, zip code
1	Medi-Cal recipient
0.5	55-64 years old
